# Supplementary material for: Enhancing the Photovoltaic Properties via Incorporation of Selenophene Units in Organic Chromophores with A2-π2-A1-π1-A2 Configuration: A DFT-Based Exploration
Source: Polymers (Basel). 2023 Mar 17;15(6):1508. doi: 10.3390/polym15061508 (PMC10051165; doi:10.3390/polym15061508)
Supplement: Supplementary file 1 [file polymers-15-01508-s001.zip]

Archive with 1 entries (1 files):
- polymers-2187560-supplementary.pdf
